# Supplementary material for: Differential captivity and experiential conditions and its impact on the behaviour and cognition of Picasso triggerfish (Rhinecanthus aculeatus)
Source: Anim Cogn. 2026 Mar 14;29(1):33. doi: 10.1007/s10071-026-02057-1 (PMC13002752; doi:10.1007/s10071-026-02057-1)
Supplement: Supplementary file 1 — Supplementary file1 (XLSX 11 KB) [file 10071_2026_2057_MOESM1_ESM.xlsx]

## Sheet: test
fish_id	location	date	trial	start_time	end_time	emergence_time
F1	LIRS	2024-04-01	1	4.571	8.275	3.704
F1	LIRS	2024-04-02	2	4.471	7.674	3.203
F1	LIRS	2024-04-03	3	5.138	6.423	1.285
F10	LIRS	2024-04-01	1	6.223	8.825	2.602
F10	LIRS	2024-04-02	2	5.189	6.74	1.551
F10	LIRS	2024-04-03	3	5.906	7.474	1.568
F2	LIRS	2024-04-01	1	6.24	10.277	4.037
F2	LIRS	2024-04-02	2	4.805	8.742	3.937
F2	LIRS	2024-04-03	3	7.174	12.279	5.105
F3	LIRS	2024-04-01	1	4.087	7.591	3.504
F3	LIRS	2024-04-02	2	4.872	6.874	2.002
F3	LIRS	2024-04-03	3	3.904	5.689	1.785
F4	LIRS	2024-04-01	1	4.438	6.406	1.968
F4	LIRS	2024-04-02	2	10.444	14.097	3.653
F4	LIRS	2024-04-03	3	5.255	7.875	2.62
F46	OXFORD	2024-11-27	1	4.605	5.606	1.001
F46	OXFORD	2024-11-28	2	4.872	5.372	0.5
F46	OXFORD	2024-11-29	3	6.073	7.341	1.268
F49	OXFORD	2024-11-27	1	7.374	8.575	1.201
F49	OXFORD	2024-04-28	2	5.506	6.106	0.6
F49	OXFORD	2024-11-29	3	6.64	8.008	1.368
F5	LIRS	2024-04-01	1	5.105	9.059	3.954
F5	LIRS	2024-04-02	2	5.923	9.76	3.837
F5	LIRS	2024-04-03	3	5.722	7.474	1.752
F53	OXFORD	2024-11-27	1	5.572	6.807	1.235
F53	OXFORD	2024-11-28	2	5.506	9.042	3.536
F53	OXFORD	2024-11-29	3	12.646	13.38	0.734
F54	OXFORD	2024-11-27	1	4.705	5.372	0.667
F54	OXFORD	2024-11-28	2	4.738	7.741	3.003
F54	OXFORD	2024-11-29	3	5.772	8.408	2.636
F56	OXFORD	2024-11-27	1	6.173	16.583	10.41
F56	OXFORD	2024-11-28	2	5.772	219.553	213.781
F6	LIRS	2024-04-01	1	5.906	10.527	4.621
F6	LIRS	2024-04-02	2	4.621	8.825	4.204
F6	LIRS	2024-04-03	3	4.454	7.641	3.187
F60	OXFORD	2024-11-27	1	4.404	5.539	1.135
F60	OXFORD	2024-11-28	2	5.239	8.008	2.769
F60	OXFORD	2024-11-29	3	5.439	6.707	1.268
F62	OXFORD	2024-11-27	1	5.672	6.607	0.935
F62	OXFORD	2024-11-28	2	5.405	9.409	4.004
F62	OXFORD	2024-11-29	3	6.44	8.108	1.668
F63	OXFORD	2024-11-27	1	5.973	9.676	3.703
F63	OXFORD	2024-11-28	2	6.24	9.076	2.836
F63	OXFORD	2024-11-29	3	8.342	9.676	1.334
F65	OXFORD	2024-11-27	1	3.737	10.143	6.406
F65	OXFORD	2024-11-28	2	4.071	21.655	17.584
F65	OXFORD	2024-11-29	3	5.305	16.917	11.612
F66	OXFORD	2024-11-27	1	5.038	13.78	8.742
F66	OXFORD	2024-11-28	2	6.406	9.276	2.87
F66	OXFORD	2024-11-29	3	3.77	5.339	1.569
F7	LIRS	2024-04-01	1	14.815	16.4	1.585
F7	LIRS	2024-04-02	2	4.771	7.925	3.154
F7	LIRS	2024-04-03	3	5.822	8.308	2.486
F8	LIRS	2024-04-01	1	4.988	7.524	2.536
F8	LIRS	2024-04-02	2	4.388	7.574	3.186
F8	LIRS	2024-04-03	3	10.694	11.595	0.901
F9	LIRS	2024-04-01	1	4.821	9.193	4.372
F9	LIRS	2024-04-02	2	8.475	13.363	4.888
F9	LIRS	2024-04-03	3	5.672	10.327	4.655
