# Supplementary material for: Differential captivity and experiential conditions and its impact on the behaviour and cognition of Picasso triggerfish (Rhinecanthus aculeatus)
Source: Anim Cogn. 2026 Mar 14;29(1):33. doi: 10.1007/s10071-026-02057-1 (PMC13002752; doi:10.1007/s10071-026-02057-1)
Supplement: Supplementary file 2 — Supplementary file2 (XLSX 26 KB) [file 10071_2026_2057_MOESM2_ESM.xlsx]

## Sheet: training
fish_id	location	date	replicate	outcome
46	OXFORD	2024-07-31	1	no_interaction
46	OXFORD	2024-08-01	2	no_interaction
49	OXFORD	2024-07-31	1	pass
49	OXFORD	2024-08-01	2	pass
49	OXFORD	2024-08-02	3	pass
49	OXFORD	2024-08-05	4	pass
49	OXFORD	2024-08-06	5	pass
53	OXFORD	2024-07-31	1	pass
53	OXFORD	2024-08-01	2	pass
53	OXFORD	2024-08-02	3	pass
53	OXFORD	2024-08-05	4	pass
53	OXFORD	2024-08-06	5	pass
54	OXFORD	2024-07-31	1	pass
54	OXFORD	2024-08-01	2	pass
54	OXFORD	2024-08-02	3	pass
54	OXFORD	2024-08-05	4	pass
54	OXFORD	2024-08-06	5	pass
56	OXFORD	2024-07-31	1	no_interaction
56	OXFORD	2024-08-01	2	no_interaction
58	OXFORD	2024-07-31	1	fail
58	OXFORD	2024-08-01	2	pass
58	OXFORD	2024-08-02	3	pass
58	OXFORD	2024-08-05	4	pass
58	OXFORD	2024-08-06	5	pass
59	OXFORD	2024-07-31	1	pass
59	OXFORD	2024-08-01	2	pass
59	OXFORD	2024-08-02	3	pass
59	OXFORD	2024-08-05	4	pass
59	OXFORD	2024-08-06	5	pass
60	OXFORD	2024-07-31	1	pass
60	OXFORD	2024-08-01	2	pass
60	OXFORD	2024-08-02	3	pass
60	OXFORD	2024-08-05	4	pass
60	OXFORD	2024-08-06	5	pass
61	OXFORD	2024-07-31	1	no_interaction
61	OXFORD	2024-08-01	2	no_interaction
62	OXFORD	2024-07-31	1	pass
62	OXFORD	2024-08-01	2	pass
62	OXFORD	2024-08-02	3	pass
62	OXFORD	2024-08-05	4	pass
62	OXFORD	2024-08-06	5	pass
63	OXFORD	2024-07-31	1	pass
63	OXFORD	2024-08-01	2	pass
63	OXFORD	2024-08-02	3	pass
63	OXFORD	2024-08-05	4	pass
63	OXFORD	2024-08-06	5	pass
64	OXFORD	2024-07-31	1	pass
64	OXFORD	2024-08-01	2	pass
64	OXFORD	2024-08-02	3	pass
64	OXFORD	2024-08-05	4	pass
64	OXFORD	2024-08-06	5	pass
65	OXFORD	2024-07-31	1	pass
65	OXFORD	2024-08-01	2	pass
65	OXFORD	2024-08-02	3	pass
65	OXFORD	2024-08-05	4	pass
65	OXFORD	2024-08-06	5	pass
66	OXFORD	2024-07-31	1	pass
66	OXFORD	2024-08-01	2	pass
66	OXFORD	2024-08-02	3	pass
66	OXFORD	2024-08-05	4	pass
66	OXFORD	2024-08-06	5	pass
1	LIRS	2024-03-17	1	fail
1	LIRS	2024-03-18	2	pass
1	LIRS	2024-03-19	3	pass
1	LIRS	2024-03-20	4	pass
1	LIRS	2024-03-21	5	pass
2	LIRS	2024-03-17	1	fail
2	LIRS	2024-03-18	2	pass
2	LIRS	2024-03-19	3	pass
2	LIRS	2024-03-20	4	pass
2	LIRS	2024-03-21	5	pass
3	LIRS	2024-03-17	1	pass
3	LIRS	2024-03-18	2	pass
3	LIRS	2024-03-19	3	pass
3	LIRS	2024-03-20	4	pass
3	LIRS	2024-03-21	5	pass
4	LIRS	2024-03-17	1	pass
4	LIRS	2024-03-18	2	pass
4	LIRS	2024-03-19	3	pass
4	LIRS	2024-03-20	4	pass
4	LIRS	2024-03-21	5	pass
5	LIRS	2024-03-17	1	pass
5	LIRS	2024-03-18	2	pass
5	LIRS	2024-03-19	3	pass
5	LIRS	2024-03-20	4	pass
5	LIRS	2024-03-21	5	pass
6	LIRS	2024-03-17	1	fail
6	LIRS	2024-03-18	2	pass
6	LIRS	2024-03-19	3	pass
6	LIRS	2024-03-20	4	pass
6	LIRS	2024-03-21	5	pass
7	LIRS	2024-03-17	1	pass
7	LIRS	2024-03-18	2	pass
7	LIRS	2024-03-19	3	pass
7	LIRS	2024-03-20	4	pass
7	LIRS	2024-03-21	5	pass
8	LIRS	2024-03-17	1	pass
8	LIRS	2024-03-18	2	pass
8	LIRS	2024-03-19	3	pass
8	LIRS	2024-03-20	4	pass
8	LIRS	2024-03-21	5	pass
9	LIRS	2024-03-17	1	pass
9	LIRS	2024-03-18	2	pass
9	LIRS	2024-03-19	3	pass
9	LIRS	2024-03-20	4	pass
9	LIRS	2024-03-21	5	pass
10	LIRS	2024-03-17	1	fail
10	LIRS	2024-03-18	2	pass
10	LIRS	2024-03-19	3	pass
10	LIRS	2024-03-20	4	pass
10	LIRS	2024-03-21	5	pass

## Sheet: testing
fish_id	location	date	replicate	choice_1	choice_2	choice_3	choice_4	choice_5	notes
1	LIRS	2024-03-24	1	Mussel	Pellet	Fish	Shrimp	Squid
1	LIRS	2024-03-25	2	Shrimp	Mussel	Fish	Squid	Pellet
1	LIRS	2024-03-26	3	Fish	Shrimp	Squid	Pellet	Mussel
1	LIRS	2024-03-27	4	Mussel	Fish	Squid	Shrimp	Pellet
1	LIRS	2024-03-28	5	Fish	Mussel	Squid	Pellet	Shrimp
1	LIRS	2024-03-29	6	Mussel	Squid	Shrimp	Pellet	Fish
1	LIRS	2024-03-30	7	Fish	Shrimp	Squid	Mussel	Pellet
1	LIRS	2024-03-31	8	Mussel	Squid	Shrimp	Pellet	Fish
1	LIRS	2024-04-01	9	Fish	Mussel	Shrimp	Squid	Pellet
1	LIRS	2024-04-02	10	Mussel	Pellet	Fish	Shrimp	Squid
1	LIRS	2024-04-03	11	Mussel	Shrimp	Squid	Fish
1	LIRS	2024-04-04	12	Mussel	Pellet	Shrimp	Fish	Squid
1	LIRS	2024-04-05	13	Mussel	Fish	Shrimp
1	LIRS	2024-04-06	14	Shrimp	Mussel	Fish	Pellet	Squid
1	LIRS	2024-04-07	15	Mussel	Fish	Shrimp	Squid
2	LIRS	2024-03-24	1	Fish	Squid	Shrimp	Pellet	Mussel
2	LIRS	2024-03-25	2	Fish	Mussel	Shrimp	Squid
2	LIRS	2024-03-26	3	Fish	Squid	Mussel	Shrimp
2	LIRS	2024-03-27	4	Mussel	Fish	Shrimp	Squid
2	LIRS	2024-03-28	5	Fish	Squid	Mussel	Shrimp
2	LIRS	2024-03-29	6	Fish	Squid	Mussel	Shrimp
2	LIRS	2024-03-30	7	Mussel	Shrimp	Fish	Squid	Pellet
2	LIRS	2024-03-31	8	Mussel	Fish	Shrimp	Squid	Pellet
2	LIRS	2024-04-01	9	Fish	Shrimp	Squid
2	LIRS	2024-04-02	10	Fish	Mussel	Shrimp	Squid
2	LIRS	2024-04-03	11	Fish	Shrimp	Mussel	Squid
2	LIRS	2024-04-04	12	Fish	Shrimp	Squid	Mussel
2	LIRS	2024-04-05	13	Shrimp	Fish	Squid	Mussel
2	LIRS	2024-04-06	14	Squid	Shrimp	Mussel	Fish	Pellet
2	LIRS	2024-04-07	15	Fish	Shrimp	Mussel	Squid	Pellet
3	LIRS	2024-03-24	1	Fish	Shrimp	Squid	Mussel
3	LIRS	2024-03-25	2	Fish	Shrimp	Squid	Mussel
3	LIRS	2024-03-26	3	Shrimp	Fish	Squid	Mussel
3	LIRS	2024-03-27	4	Mussel	Fish	Squid	Shrimp
3	LIRS	2024-03-28	5	Fish	Mussel	Shrimp
3	LIRS	2024-03-29	6	Mussel	Shrimp	Fish	Squid
3	LIRS	2024-03-30	7	Shrimp	Mussel	Fish	Squid
3	LIRS	2024-03-31	8	Mussel	Fish	Shrimp
3	LIRS	2024-04-01	9	Mussel	Shrimp	Fish	Squid
3	LIRS	2024-04-02	10	Mussel	Fish	Shrimp
3	LIRS	2024-04-03	11	Fish	Mussel	Shrimp
3	LIRS	2024-04-04	12	Fish	Squid	Mussel	Shrimp
3	LIRS	2024-04-05	13	Shrimp	Fish	Mussel	Squid
3	LIRS	2024-04-06	14	Fish	Shrimp	Mussel	Squid
3	LIRS	2024-04-07	15	Mussel	Fish	Shrimp	Squid
4	LIRS	2024-03-24	1	Squid	Shrimp	Mussel
4	LIRS	2024-03-25	2	Shrimp	Squid
4	LIRS	2024-03-26	3	Squid	Shrimp
4	LIRS	2024-03-27	4	Squid	Shrimp
4	LIRS	2024-03-28	5	Squid	Shrimp
4	LIRS	2024-03-29	6	Shrimp	Squid
4	LIRS	2024-03-30	7	Squid	Shrimp
4	LIRS	2024-03-31	8	Shrimp	Squid
4	LIRS	2024-04-01	9	Squid	Shrimp
4	LIRS	2024-04-02	10	Shrimp
4	LIRS	2024-04-03	11	Shrimp
4	LIRS	2024-04-04	12	Shrimp
4	LIRS	2024-04-05	13	Shrimp	Squid	Pellet
4	LIRS	2024-04-06	14	Shrimp	Pellet
4	LIRS	2024-04-07	15	Shrimp	Pellet	Mussel
5	LIRS	2024-03-24	1	Shrimp	Fish	Mussel	Squid
5	LIRS	2024-03-25	2	Shrimp	Fish	Mussel	Squid
5	LIRS	2024-03-26	3	Fish	Mussel	Squid	Shrimp
5	LIRS	2024-03-27	4	Shrimp	Fish	Mussel
5	LIRS	2024-03-28	5	Shrimp	Fish	Mussel	Squid	Pellet
5	LIRS	2024-03-29	6	Fish	Mussel	Shrimp	Pellet	Squid
5	LIRS	2024-03-30	7	Fish	Mussel	Shrimp	Squid
5	LIRS	2024-03-31	8	Fish	Mussel	Squid	Shrimp
5	LIRS	2024-04-01	9	Fish	Shrimp	Mussel	Pellet	Squid
5	LIRS	2024-04-02	10	Fish	Mussel	Pellet	Squid	Shrimp
5	LIRS	2024-04-03	11	Fish	Mussel	Pellet	Shrimp	Squid
5	LIRS	2024-04-04	12	Fish	Mussel	Pellet	Squid	Shrimp
5	LIRS	2024-04-05	13	Fish	Squid	Mussel	Shrimp
5	LIRS	2024-04-06	14	Fish	Mussel	Shrimp	Squid
5	LIRS	2024-04-07	15	Fish	Mussel	Pellet	Shrimp	Squid
6	LIRS	2024-03-24	1	Shrimp	Mussel	Pellet	Squid	Fish
6	LIRS	2024-03-25	2	Shrimp	Mussel	Pellet	Fish	Squid
6	LIRS	2024-03-26	3	Shrimp	Squid	Mussel	Fish	Pellet
6	LIRS	2024-03-27	4	Mussel	Fish	Pellet	Shrimp	Squid
6	LIRS	2024-03-28	5	Mussel	Squid	Fish	Shrimp	Pellet
6	LIRS	2024-03-29	6	Shrimp	Fish	Squid	Mussel	Pellet
6	LIRS	2024-03-30	7	Mussel	Shrimp	Squid	Fish
6	LIRS	2024-03-31	8	Fish	Shrimp	Mussel	Squid	Pellet
6	LIRS	2024-04-01	9	Shrimp	Mussel	Fish	Squid	Pellet
6	LIRS	2024-04-02	10	Fish	Mussel	Shrimp	Pellet	Squid
6	LIRS	2024-04-03	11	Fish	Shrimp	Mussel	Squid	Pellet
6	LIRS	2024-04-04	12	Mussel	Shrimp	Fish	Squid	Pellet
6	LIRS	2024-04-05	13	Mussel	Shrimp	Fish	Pellet	Squid
6	LIRS	2024-04-06	14	Fish	Mussel	Shrimp	Squid	Pellet
6	LIRS	2024-04-07	15	Shrimp	Squid	Mussel	Fish	Pellet
7	LIRS	2024-03-24	1	Mussel	Fish	Shrimp	Squid
7	LIRS	2024-03-25	2	Fish	Mussel	Squid	Shrimp
7	LIRS	2024-03-26	3	Mussel	Fish	Shrimp	Squid
7	LIRS	2024-03-27	4	Mussel	Shrimp	Fish	Squid
7	LIRS	2024-03-28	5	Fish	Shrimp	Mussel	Squid
7	LIRS	2024-03-29	6	Fish	Shrimp	Squid	Mussel
7	LIRS	2024-03-30	7	Shrimp	Fish	Squid
7	LIRS	2024-03-31	8	Mussel	Squid	Fish	Shrimp
7	LIRS	2024-04-01	9	Shrimp	Fish	Mussel
7	LIRS	2024-04-02	10	Fish	Shrimp	Mussel	Squid
7	LIRS	2024-04-03	11	Fish	Shrimp	Mussel	Squid
7	LIRS	2024-04-04	12	Fish	Shrimp	Mussel	Squid
7	LIRS	2024-04-05	13	Fish	Mussel	Shrimp	Squid
7	LIRS	2024-04-06	14	Fish	Shrimp	Mussel	Squid
7	LIRS	2024-04-07	15	Fish	Mussel	Shrimp	Squid
8	LIRS	2024-03-24	1	Mussel	Fish	Shrimp	Pellet	Squid
8	LIRS	2024-03-25	2	Shrimp	Fish	Pellet	Mussel	Squid
8	LIRS	2024-03-26	3	Fish	Shrimp	Squid	Mussel
8	LIRS	2024-03-27	4	Fish	Mussel	Shrimp	Squid
8	LIRS	2024-03-28	5	Fish	Shrimp	Squid	Mussel
8	LIRS	2024-03-29	6	Shrimp	Mussel	Squid	Fish	Pellet
8	LIRS	2024-03-30	7	Shrimp	Fish	Mussel	Squid	Pellet
8	LIRS	2024-03-31	8	Mussel	Squid	Shrimp	Fish
8	LIRS	2024-04-01	9	Fish	Mussel	Shrimp	Squid
8	LIRS	2024-04-02	10	Fish	Mussel	Shrimp	Squid	Pellet
8	LIRS	2024-04-03	11	Mussel	Shrimp	Fish	Squid	Pellet
8	LIRS	2024-04-04	12	Mussel	Fish	Shrimp	Squid
9	LIRS	2024-03-24	1	Mussel	Shrimp	Squid	Fish
9	LIRS	2024-03-25	2	Mussel	Shrimp	Fish	Squid
9	LIRS	2024-03-26	3	Fish	Mussel	Shrimp	Squid
9	LIRS	2024-03-27	4	Fish	Shrimp	Squid	Mussel
9	LIRS	2024-03-28	5	Mussel	Squid	Fish	Shrimp
9	LIRS	2024-03-29	6	Shrimp	Mussel	Fish
9	LIRS	2024-03-30	7	Shrimp	Mussel	Fish	Squid
9	LIRS	2024-03-31	8	Mussel	Fish	Shrimp	Squid
9	LIRS	2024-04-01	9	Fish	Shrimp	Mussel	Squid
9	LIRS	2024-04-02	10	Fish	Mussel	Shrimp	Squid
9	LIRS	2024-04-03	11	Fish	Squid	Mussel	Shrimp
9	LIRS	2024-04-04	12	Fish	Squid	Shrimp	Mussel
9	LIRS	2024-04-05	13	Mussel	Fish	Shrimp	Squid
9	LIRS	2024-04-06	14	Fish	Mussel	Shrimp	Squid
9	LIRS	2024-04-07	15	Fish	Mussel	Squid	Shrimp
10	LIRS	2024-03-24	1	Mussel	Fish	Shrimp	Squid
10	LIRS	2024-03-25	2	Mussel	Fish	Squid	Shrimp
10	LIRS	2024-03-26	3	Fish	Shrimp	Mussel	Squid
10	LIRS	2024-03-27	4	Squid	Mussel	Fish	Shrimp
10	LIRS	2024-03-28	5	Mussel	Shrimp	Fish	Squid
10	LIRS	2024-03-29	6	Squid	Mussel	Shrimp	Fish
10	LIRS	2024-03-30	7	Mussel	Squid	Shrimp	Fish
10	LIRS	2024-03-31	8	Mussel	Squid	Fish	Shrimp
10	LIRS	2024-04-01	9	Mussel	Fish	Squid	Shrimp
10	LIRS	2024-04-02	10	Fish	Mussel	Squid	Shrimp
10	LIRS	2024-04-03	11	Mussel	Fish	Squid	Shrimp
10	LIRS	2024-04-04	12	Mussel	Fish	Squid	Shrimp
10	LIRS	2024-04-05	13	Mussel	Fish	Squid	Shrimp
10	LIRS	2024-04-06	14	Mussel	Squid	Shrimp	Fish
10	LIRS	2024-04-07	15	Mussel	Squid	Shrimp	Fish	Pellet
49	OXFORD	2024-08-07	1	Shrimp	Pellet	Mussel	Fish	Squid
49	OXFORD	2024-08-08	2	Fish	Shrimp	Squid	Mussel	Pellet
49	OXFORD	2024-08-09	3	Squid	Mussel	Shrimp	Pellet	Fish
49	OXFORD	2024-08-10	4	Mussel	Fish	Pellet	Squid	Shrimp
49	OXFORD	2024-08-11	5	Fish	Mussel	Shrimp	Pellet	Squid
49	OXFORD	2024-08-12	6	Pellet	Fish	Shrimp	Mussel	Squid
49	OXFORD	2024-08-13	7	Shrimp	Squid	Fish	Mussel	Pellet
49	OXFORD	2024-08-14	8	Shrimp	Mussel	Fish	Pellet	Squid
49	OXFORD	2024-08-15	9	Fish	Mussel	Shrimp	Squid	Pellet
49	OXFORD	2024-08-16	10	Fish	Shrimp	Mussel	Pellet	Squid
49	OXFORD	2024-08-17	11	Shrimp	Fish	Squid	Mussel	Pellet
49	OXFORD	2024-08-18	12	Pellet	Fish	Squid	Shrimp	Mussel
49	OXFORD	2024-08-19	13	Fish	Shrimp	Mussel	Squid	Pellet
49	OXFORD	2024-08-20	14	Pellet	Fish	Shrimp	Mussel	Squid
49	OXFORD	2024-08-21	15	Fish	Squid	Shrimp	Pellet	Mussel
53	OXFORD	2024-08-07	1	Mussel	Fish	Pellet	Shrimp	Squid
53	OXFORD	2024-08-08	2	Mussel	Fish	Squid	Shrimp	Pellet
53	OXFORD	2024-08-09	3	Pellet	Mussel	Fish	Squid	Shrimp
53	OXFORD	2024-08-10	4	Pellet	Fish	Shrimp	Mussel	Squid
53	OXFORD	2024-08-11	5	Mussel	Fish	Pellet	Shrimp	Squid
53	OXFORD	2024-08-12	6	Mussel	Squid	Fish	Shrimp	Pellet
53	OXFORD	2024-08-13	7	Mussel	Squid	Fish	Shrimp	Pellet
53	OXFORD	2024-08-14	8	Fish	Mussel	Squid	Shrimp	Pellet
53	OXFORD	2024-08-15	9	Squid	Mussel	Shrimp	Fish	Pellet
53	OXFORD	2024-08-16	10	Fish	Mussel	Shrimp	Squid	Pellet
53	OXFORD	2024-08-17	11	Mussel	Shrimp	Squid	Fish	Pellet	Camera issue
53	OXFORD	2024-08-18	12	Mussel	Squid	Fish	Pellet	Shrimp
53	OXFORD	2024-08-19	13	Shrimp	Mussel	Squid	Fish	Pellet
53	OXFORD	2024-08-20	14	Mussel	Shrimp	Squid	Fish	Pellet
53	OXFORD	2024-08-21	15	Mussel	Fish	Shrimp	Pellet	Squid
54	OXFORD	2024-08-07	1	Mussel	Shrimp	Fish	Squid	Pellet
54	OXFORD	2024-08-08	2	Squid	Mussel	Shrimp	Fish
54	OXFORD	2024-08-09	3	Mussel	Fish	Shrimp
54	OXFORD	2024-08-10	4	Fish	Shrimp	Mussel
54	OXFORD	2024-08-11	5	Mussel	Shrimp	Fish	Squid
54	OXFORD	2024-08-12	6	Mussel	Squid	Pellet	Shrimp	Fish
54	OXFORD	2024-08-13	7	Mussel	Shrimp	Squid	Fish
54	OXFORD	2024-08-14	8	Shrimp	Mussel	Fish
54	OXFORD	2024-08-15	9	Mussel	Squid	Shrimp
54	OXFORD	2024-08-16	10	Mussel	Fish
54	OXFORD	2024-08-17	11	Fish	Mussel	Shrimp
54	OXFORD	2024-08-18	12	Mussel
54	OXFORD	2024-08-19	13	Mussel	Shrimp	Fish	Pellet
54	OXFORD	2024-08-20	14	Mussel	Shrimp
54	OXFORD	2024-08-21	15	Shrimp	Squid	Fish
58	OXFORD	2024-08-07	1	Shrimp	Mussel	Fish	Pellet	Squid
58	OXFORD	2024-08-08	2	Fish	Mussel	Squid	Shrimp	Pellet
58	OXFORD	2024-08-09	3	Mussel	Squid	Pellet	Shrimp
58	OXFORD	2024-08-10	4	Mussel	Fish	Pellet	Squid	Shrimp
58	OXFORD	2024-08-11	5	Mussel	Squid	Shrimp	Fish	Pellet
58	OXFORD	2024-08-12	6	Mussel	Shrimp	Squid	Fish	Pellet
58	OXFORD	2024-08-13	7	Squid	Fish	Shrimp	Mussel	Pellet
58	OXFORD	2024-08-14	8	Shrimp	Fish	Pellet	Mussel	Squid
58	OXFORD	2024-08-15	9	Shrimp	Fish	Mussel	Squid	Pellet
58	OXFORD	2024-08-16	10	Squid	Mussel	Shrimp	Pellet	Fish
58	OXFORD	2024-08-17	11	Mussel	Shrimp	Squid	Pellet	Fish
58	OXFORD	2024-08-18	12	Fish	Squid	Pellet	Shrimp	Mussel
58	OXFORD	2024-08-19	13	Squid	Fish	Pellet	Shrimp	Mussel
58	OXFORD	2024-08-20	14	Shrimp	Mussel	Squid	Fish	Pellet
58	OXFORD	2024-08-21	15	Fish	Mussel	Shrimp	Squid	Pellet
59	OXFORD	2024-08-07	1	Shrimp	Squid	Fish	Mussel	Pellet
59	OXFORD	2024-08-08	2	Shrimp	Fish	Mussel	Squid	Pellet
59	OXFORD	2024-08-09	3	Squid	Shrimp	Mussel	Fish	Pellet
59	OXFORD	2024-08-10	4	Fish	Squid	Pellet	Mussel	Shrimp
59	OXFORD	2024-08-11	5	Mussel	Fish	Shrimp	Squid	Pellet
59	OXFORD	2024-08-12	6	Fish	Mussel	Pellet	Shrimp	Squid
59	OXFORD	2024-08-13	7	Fish	Mussel	Shrimp	Squid	Pellet
59	OXFORD	2024-08-14	8	Fish	Shrimp	Squid	Mussel	Pellet
59	OXFORD	2024-08-15	9	Fish	Pellet	Mussel	Shrimp	Squid
59	OXFORD	2024-08-16	10	Fish	Squid	Pellet	Mussel	Shrimp
59	OXFORD	2024-08-17	11	Mussel	Shrimp	Squid	Fish	Pellet
59	OXFORD	2024-08-18	12	Mussel	Shrimp	Squid	Fish	Pellet
59	OXFORD	2024-08-19	13	Fish	Squid	Shrimp	Fish	Pellet
59	OXFORD	2024-08-20	14	Pellet	Mussel	Squid	Shrimp	Fish
59	OXFORD	2024-08-21	15	Fish	Mussel	Shrimp	Squid	Pellet
60	OXFORD	2024-08-07	1	Mussel	Shrimp	Fish	Squid
60	OXFORD	2024-08-08	2	Mussel	Shrimp	Squid	Fish
60	OXFORD	2024-08-09	3	Mussel	Squid	Shrimp	Fish
60	OXFORD	2024-08-10	4	Squid	Fish	Shrimp	Mussel
60	OXFORD	2024-08-11	5	Mussel	Fish	Squid	Shrimp
60	OXFORD	2024-08-12	6	Mussel	Shrimp	Fish	Squid
60	OXFORD	2024-08-13	7	Mussel	Fish	Squid	Shrimp
60	OXFORD	2024-08-14	8	Shrimp	Mussel	Fish	Squid
60	OXFORD	2024-08-15	9	Mussel	Shrimp	Fish	Squid
60	OXFORD	2024-08-16	10	Mussel	Shrimp	Fish	Squid
60	OXFORD	2024-08-17	11	Mussel	Fish	Shrimp	Squid
60	OXFORD	2024-08-18	12	Mussel	Fish	Squid	Shrimp
60	OXFORD	2024-08-19	13	Mussel	Fish	Squid	Shrimp
60	OXFORD	2024-08-20	14	Fish	Squid	Shrimp	Mussel
60	OXFORD	2024-08-21	15	Mussel	Fish	Squid	Shrimp
62	OXFORD	2024-08-07	1	Fish	Mussel	Squid	Shrimp	Pellet
62	OXFORD	2024-08-08	2	Mussel	Squid	Pellet	Shrimp	Fish
62	OXFORD	2024-08-09	3	Shrimp	Pellet	Mussel	Squid	Fish
62	OXFORD	2024-08-10	4	Shrimp	Mussel	Pellet	Fish	Squid
62	OXFORD	2024-08-11	5	Pellet	Mussel	Squid	Fish	Shrimp
62	OXFORD	2024-08-12	6	Mussel	Shrimp	Squid	Fish	Pellet
62	OXFORD	2024-08-13	7	Shrimp	Mussel	Fish	Squid	Pellet
62	OXFORD	2024-08-14	8	Squid	Fish	Mussel	Shrimp	Pellet
62	OXFORD	2024-08-15	9	Shrimp	Pellet	Mussel	Squid	Fish
62	OXFORD	2024-08-16	10	Fish	Shrimp	Mussel	Pellet	Squid
62	OXFORD	2024-08-17	11	Mussel	Shrimp	Fish	Squid	Pellet
62	OXFORD	2024-08-18	12	Mussel	Fish	Squid	Shrimp	Pellet
62	OXFORD	2024-08-19	13	Mussel	Fish	Pellet	Squid	Shrimp
62	OXFORD	2024-08-20	14	Mussel	Fish	Shrimp	Squid	Pellet
62	OXFORD	2024-08-21	15	Mussel	Squid	Fish	Shrimp	Pellet
63	OXFORD	2024-08-07	1	Shrimp	Mussel	Squid	Fish
63	OXFORD	2024-08-08	2	Mussel	Fish	Squid	Shrimp
63	OXFORD	2024-08-09	3	Mussel	Squid	Shrimp	Fish
63	OXFORD	2024-08-10	4	Fish	Shrimp	Mussel	Squid
63	OXFORD	2024-08-11	5	Shrimp	Squid	Mussel	Fish
63	OXFORD	2024-08-12	6	Mussel	Squid	Shrimp	Fish
63	OXFORD	2024-08-13	7	Squid	Mussel	Fish	Shrimp
63	OXFORD	2024-08-14	8	Mussel	Squid	Shrimp	Fish
63	OXFORD	2024-08-15	9	Shrimp	Mussel	Squid	Fish
63	OXFORD	2024-08-16	10	Shrimp	Squid	Mussel	Fish
63	OXFORD	2024-08-17	11	Squid	Mussel	Shrimp	Fish
63	OXFORD	2024-08-18	12	Squid	Shrimp	Fish	Mussel
63	OXFORD	2024-08-19	13	Shrimp	Squid	Mussel	Fish
63	OXFORD	2024-08-20	14	Shrimp	Squid	Fish	Mussel
63	OXFORD	2024-08-21	15	Squid	Mussel	Shrimp	Fish	Pellet
64	OXFORD	2024-08-07	1	Fish	Mussel	Squid	Shrimp
64	OXFORD	2024-08-08	2	Mussel	Shrimp	Fish	Squid
64	OXFORD	2024-08-09	3	Shrimp	Fish	Mussel	Squid
64	OXFORD	2024-08-10	4	Fish	Mussel	Squid	Shrimp
64	OXFORD	2024-08-11	5	Fish	Shrimp	Squid	Mussel
64	OXFORD	2024-08-12	6	Mussel	Shrimp	Fish	Squid
64	OXFORD	2024-08-13	7	Mussel	Shrimp	Squid	Fish
64	OXFORD	2024-08-14	8	Fish	Shrimp	Mussel	Squid
64	OXFORD	2024-08-15	9	Shrimp	Fish	Squid	Mussel
64	OXFORD	2024-08-16	10	Shrimp	Squid	Mussel	Fish
64	OXFORD	2024-08-17	11	Mussel	Fish	Shrimp	Squid
64	OXFORD	2024-08-18	12	Mussel
64	OXFORD	2024-08-19	13	Shrimp	Squid	Mussel
64	OXFORD	2024-08-20	14	Squid	Mussel	Shrimp
64	OXFORD	2024-08-21	15	Shrimp
65	OXFORD	2024-08-07	1	Fish	Mussel	Shrimp	Pellet	Squid
65	OXFORD	2024-08-08	2	Mussel	Fish	Shrimp	Pellet	Squid
65	OXFORD	2024-08-09	3	Fish	Mussel	Shrimp	Pellet	Squid
65	OXFORD	2024-08-10	4	Squid	Mussel	Shrimp	Fish	Pellet
65	OXFORD	2024-08-11	5	Fish	Shrimp	Mussel	Pellet	Squid
65	OXFORD	2024-08-12	6	Mussel	Fish	Squid	Pellet	Shrimp
65	OXFORD	2024-08-13	7	Mussel	Fish	Squid	Shrimp	Pellet
65	OXFORD	2024-08-14	8	Fish	Shrimp	Pellet	Mussel	Squid
65	OXFORD	2024-08-15	9	Squid	Fish	Mussel	Shrimp	Pellet
65	OXFORD	2024-08-16	10	Fish	Pellet	Mussel	Squid	Shrimp
65	OXFORD	2024-08-17	11	Squid	Pellet	Mussel	Shrimp	Fish
65	OXFORD	2024-08-18	12	Squid	Pellet	Shrimp	Mussel	Fish
65	OXFORD	2024-08-19	13	Pellet	Mussel	Shrimp	Squid	Fish
65	OXFORD	2024-08-20	14	Squid	Fish	Mussel	Shrimp	Pellet
65	OXFORD	2024-08-21	15	Shrimp	Mussel	Fish	Pellet	Squid
66	OXFORD	2024-08-07	1	Pellet	Fish	Mussel	Shrimp	Squid
66	OXFORD	2024-08-08	2	Mussel	Fish	Pellet	Shrimp	Squid
66	OXFORD	2024-08-09	3	Pellet	Mussel	Fish	Shrimp	Squid
66	OXFORD	2024-08-10	4	Pellet	Shrimp	Fish	Mussel	Squid
66	OXFORD	2024-08-11	5	Fish	Squid	Pellet	Shrimp	Mussel
66	OXFORD	2024-08-12	6	Shrimp	Squid	Fish	Mussel	Pellet
66	OXFORD	2024-08-13	7	Pellet	Shrimp	Fish	Mussel	Squid
66	OXFORD	2024-08-14	8	Fish	Squid	Shrimp	Pellet	Mussel
66	OXFORD	2024-08-15	9	Shrimp	Fish	Mussel	Squid	Pellet
66	OXFORD	2024-08-16	10	Fish	Shrimp	Squid	Pellet	Mussel
66	OXFORD	2024-08-17	11	Fish	Mussel	Squid	Shrimp	Pellet
66	OXFORD	2024-08-18	12	Mussel	Shrimp	Fish	Squid	Pellet
66	OXFORD	2024-08-19	13	Mussel	Fish	Pellet	Shrimp	Squid
66	OXFORD	2024-08-20	14	Squid	Shrimp	Fish	Mussel	Pellet
66	OXFORD	2024-08-21	15	Mussel	Squid	Shrimp	Fish	Pellet
