# Supplementary material for: Differential captivity and experiential conditions and its impact on the behaviour and cognition of Picasso triggerfish (Rhinecanthus aculeatus)
Source: Anim Cogn. 2026 Mar 14;29(1):33. doi: 10.1007/s10071-026-02057-1 (PMC13002752; doi:10.1007/s10071-026-02057-1)
Supplement: Supplementary file 3 — Supplementary file3 (XLSX 11 KB) [file 10071_2026_2057_MOESM3_ESM.xlsx]

## Sheet: Sheet1
Fish	Object	TotalBites	Group	Latency_to_Bite	HidingTime
49	Coral	8	OXFORD	536.135	31.965
49	Pickleball	7	OXFORD	21.521	15.915
49	Seaweed	7	OXFORD	3.003	0
49	Lego Stack	0	OXFORD		23.224
53	Coral	0	OXFORD		13.747
53	Pickleball	0	OXFORD		0
53	Seaweed	7	OXFORD	15.115	0
53	Lego Stack	0	OXFORD		6.607
54	Coral	77	OXFORD	25.625	14.248
54	Pickleball	25	OXFORD	13.681	0
54	Seaweed	39	OXFORD	8.843	12.881
54	Lego Stack	8	OXFORD	229.929	26.461
56	Coral	8	OXFORD	481.014	31.73
56	Pickleball	0	OXFORD		0
56	Seaweed	0	OXFORD		14.715
56	Lego Stack	0	OXFORD		4.371
58	Coral	0	OXFORD		99.466
58	Pickleball	3	OXFORD	38.806	5.605
58	Seaweed	1	OXFORD	16.216	4.137
58	Lego Stack	4	OXFORD	10.21	1.634
59	Coral	4	OXFORD	122.89	160.028
59	Pickleball	0	OXFORD		209.042
59	Seaweed	1	OXFORD	14.014	297.831
59	Lego Stack	0	OXFORD		470.802
61	Coral	0	OXFORD		599.032
61	Pickleball	0	OXFORD		600
61	Seaweed	0	OXFORD		555.989
61	Lego Stack	0	OXFORD		491.624
62	Coral	0	OXFORD		482.182
62	Pickleball	0	OXFORD		452.185
62	Seaweed	0	OXFORD		23.19
62	Lego Stack	0	OXFORD		559.293
63	Coral	32	OXFORD	10.71	26.194
63	Pickleball	5	OXFORD	86.086	7.708
63	Seaweed	44	OXFORD	20.887	0
63	Lego Stack	9	OXFORD	31.865	34.836
66	Coral	3	OXFORD	419.152	313.779
66	Pickleball	3	OXFORD	265.498	311.075
66	Seaweed	4	OXFORD	197.631	377.01
66	Lego Stack	4	OXFORD	60.06	350.586
1	Coral	8	LIRS	7.758	191.707
1	Pickleball	0	LIRS		475.642
1	Seaweed	19	LIRS	15.215	108.338
1	Lego Stack	18	LIRS	2.586	9.259
2	Coral	0	LIRS		217.066
2	Pickleball	0	LIRS		540.935
2	Seaweed	5	LIRS	42.826	246.414
2	Lego Stack	26	LIRS	2.436	18.936
3	Coral	52	LIRS	26.543	53.202
3	Pickleball	39	LIRS	27.01	64.579
3	Seaweed	12	LIRS	7.657	19.987
3	Lego Stack	19	LIRS	1.635	5.022
4	Coral	13	LIRS	5.672	20.869
4	Pickleball	12	LIRS	1.936	67.585
4	Seaweed	8	LIRS	0.1	1.752
4	Lego Stack	3	LIRS	62.029	38.803
5	Coral	12	LIRS	25.059	243.16
5	Pickleball	18	LIRS	19.47	94.827
5	Seaweed	16	LIRS	133.884	281.264
5	Lego Stack	17	LIRS	13.664	44.463
6	Coral	0	LIRS		463.75
6	Pickleball	8	LIRS	34.317	295.396
6	Seaweed	19	LIRS	15.432	213.479
6	Lego Stack	12	LIRS	49.45	328.312
7	Coral	3	LIRS	8.542	331.599
7	Pickleball	2	LIRS	210.711	233.433
7	Seaweed	0	LIRS		532.366
7	Lego Stack	0	LIRS		203.903
8	Coral	1	LIRS	46.28	36.018
8	Pickleball	2	LIRS	87.404	31.448
8	Seaweed	1	LIRS	134.835	23.508
8	Lego Stack	0	LIRS		74.508
9	Coral	15	LIRS	61.094	217.865
9	Pickleball	21	LIRS	50.05	65.083
9	Seaweed	3	LIRS	427.728	236.454
9	Lego Stack	0	LIRS		264.863
10	Coral	14	LIRS	17.767	147.597
10	Pickleball	2	LIRS	97.114	48.264
10	Seaweed	6	LIRS	6.039	7.791
10	Lego Stack	6	LIRS	20.437	13.514
