# Supplementary material for: Differential captivity and experiential conditions and its impact on the behaviour and cognition of Picasso triggerfish (Rhinecanthus aculeatus)
Source: Anim Cogn. 2026 Mar 14;29(1):33. doi: 10.1007/s10071-026-02057-1 (PMC13002752; doi:10.1007/s10071-026-02057-1)
Supplement: Supplementary file 4 — Supplementary file4 (XLSX 14 KB) [file 10071_2026_2057_MOESM4_ESM.xlsx]

## Sheet: Sheet1
FishID	Standard length (mm)	Total length (mm)	Experiment location	Source	Date in Aquarium	Captivity duration (days)	novel_object	food_choice			cylinder			emergence	notes
							testing_start_date	training_start_date	testing_start_date	pretraining_outcome	training_start_date	testing_start_date	pretraining_outcome	testing_start_date
1	94	108	LIRS	wild	2024-03-11	4	2024-03-15	2024-03-17	2024-03-24	passed	2024-03-27	2024-03-30	passed	2024-04-01
2	138	160	LIRS	wild	2024-03-11	4	2024-03-15	2024-03-17	2024-03-24	passed	2024-03-27	2024-03-30	passed	2024-04-01
3	88	100	LIRS	wild	2024-03-10	4	2024-03-14	2024-03-17	2024-03-24	passed	2024-03-27	2024-03-30	passed	2024-04-01
4	68	80	LIRS	wild	2024-03-10	4	2024-03-14	2024-03-17	2024-03-24	passed	2024-03-27	2024-03-30	passed	2024-04-01
5	78	90	LIRS	wild	2024-03-10	4	2024-03-14	2024-03-17	2024-03-24	passed	2024-03-27	2024-03-30	passed	2024-04-01
6	110	128	LIRS	wild	2024-03-08	5	2024-03-13	2024-03-17	2024-03-24	passed	2024-03-22	2024-03-25	passed	2024-04-01
7	129	154	LIRS	wild	2024-03-08	5	2024-03-13	2024-03-17	2024-03-24	passed	2024-03-22	2024-03-25	passed	2024-04-01
8	92	102	LIRS	wild	2024-03-08	5	2024-03-13	2024-03-17	2024-03-24	passed	2024-03-22	2024-03-25	passed	2024-04-01	Released: 01/05/2024 due to signs of illness. Did not complete food preference test
9	88	100	LIRS	wild	2024-03-08	5	2024-03-13	2024-03-17	2024-03-24	passed	2024-03-22	2024-03-25	failed	2024-04-01
10	114	130	LIRS	wild	2024-03-08	5	2024-03-13	2024-03-17	2024-03-24	passed	2024-03-22	2024-03-25	passed	2024-04-01
46			OXFORD	GFB	2020-08-13	1448	not_tested	2024-07-31	NA	failed	2024-12-02	NA	failed	2024-11-27
49			OXFORD	GFB	2021-07-07	888	2023-12-12	2024-07-31	2024-08-07	passed	2024-12-02	2024-12-05	passed	2024-11-27
53			OXFORD	GFB	2021-07-21	874	2023-12-12	2024-07-31	2024-08-07	passed	2024-12-02	2024-12-05	passed	2024-11-27
54			OXFORD	GFB	2021-07-21	874	2023-12-12	2024-07-31	2024-08-07	passed	2024-12-02	2024-12-05	passed	2024-11-27
56			OXFORD	GFB	2021-07-21	874	2023-12-12	2024-07-31	NA	failed	2024-12-02	NA	failed	2024-11-27	Only 2 trials run on emerence test
58			OXFORD	DeJong	2023-09-21	82	2023-12-12	2024-07-31	2024-08-07	passed	not_tested	NA	NA	not_tested	Euthanised due to inappetance 23/09/2024
59			OXFORD	DeJong	2023-09-21	82	2023-12-12	2024-07-31	2024-08-07	passed	2024-12-02	NA	failed	not_tested
60			OXFORD	DeJong	2023-09-21	314	not_tested	2024-07-31	2024-08-07	passed	2024-12-02	2024-12-05	passed	2024-11-27
61			OXFORD	DeJong	2023-09-21	82	2023-12-12	2024-07-31	NA	failed	2024-12-02	NA	failed	not_tested
62			OXFORD	DeJong	2023-09-21	82	2023-12-12	2024-07-31	2024-08-07	passed	2024-11-27	2024-12-05	passed	2024-11-27
63			OXFORD	DeJong	2023-09-21	82	2023-12-12	2024-07-31	2024-08-07	passed	2024-11-27	2024-12-05	passed	2024-11-27
64			OXFORD	DeJong	2023-09-21	314	not_tested	2024-07-31	2024-08-07	passed	2024-11-27	2024-12-05	passed	not_tested
65			OXFORD	DeJong	2023-09-21	314	not_tested	2024-07-31	2024-08-07	passed	2024-11-27	2024-12-05	passed	2024-11-27
66			OXFORD	DeJong	2023-09-21	82	2023-12-12	2024-07-31	2024-08-07	passed	2024-11-27	2024-12-05	passed	2024-11-27
Summary info
	LIRS	OXFORD
Number of fish	10	14
Avg day in captivity	4.5	456.571
SD	0.527046	430.498
