# Supplementary material for: Differential captivity and experiential conditions and its impact on the behaviour and cognition of Picasso triggerfish (Rhinecanthus aculeatus)
Source: Anim Cogn. 2026 Mar 14;29(1):33. doi: 10.1007/s10071-026-02057-1 (PMC13002752; doi:10.1007/s10071-026-02057-1)
Supplement: Supplementary file 9 — Supplementary file9 (XLSX 23 KB) [file 10071_2026_2057_MOESM9_ESM.xlsx]

## Sheet: phase_1
fish_id	replicate_num	location	date	fps	trial_start	trial_end	trial_duration	test_result	source_final
1	1	LIRS	2024-03-27	59.94	6.957	8.659	1.702	pass	Detour Training #1 Trial #1 Fish #1.MP4
1	2	LIRS	2024-03-27	59.94	7.441	8.692	1.251	pass	Detour Training #1 Trial #2 Fish #1.MP4
1	3	LIRS	2024-03-27	59.94	7.758	9.943	2.185	pass	Detour Training #1 Trial #3 Fish #1.MP4
1	4	LIRS	2024-03-28	59.94	11.612	12.763	1.151	pass	Detour Training #1 Trial #4 Fish #1.MP4
1	5	LIRS	2024-03-28	59.94	6.874	8.242	1.368	pass	Detour Training #1 Trial #5 Fish #1.MP4
1	6	LIRS	2024-03-28	59.94	6.456	8.058	1.602	pass	Detour Training #1 Trial #6 Fish #1.MP4
10	1	LIRS	2024-03-22	59.94	27.544	30.23	2.686	pass	Detour Training 1 Trial #1 Fish #10.MP4
10	2	LIRS	2024-03-22	59.94	15.215	17.301	2.086	pass	Detour Training 1 Trial #2 Fish #10.MP4
10	3	LIRS	2024-03-22	59.94	13.78	15.782	2.002	pass	Detour Training 1 Trial #3 Fish #10.MP4
10	4	LIRS	2024-03-22	59.94	9.426	11.328	1.902	pass	Detour Training 1 Trial #4 Fish #10.MP4
10	5	LIRS	2024-03-22	59.94	8.625	11.278	2.653	pass	Detour Training 1 Trial #5 Fish #10.MP4
10	6	LIRS	2024-03-22	59.94	9.56	11.845	2.285	pass	Detour Training 1 Trial #6 Fish #10.MP4
2	1	LIRS	2024-03-27	59.94	7.674	8.742	1.068	pass	Detour Training #1 Trial #1 Fish #2.MP4
2	2	LIRS	2024-03-27	59.94	9.042	10.194	1.152	pass	Detour Training #1 Trial #2 Fish #2.MP4
2	3	LIRS	2024-03-27	59.94	8.492	9.476	0.984	pass	Detour Training #1 Trial #3 Fish #2.MP4
2	4	LIRS	2024-03-28	59.94	6.24	7.107	0.867	pass	Detour Training #1 Trial #4 Fish #2.MP4
2	5	LIRS	2024-03-28	59.94	4.888	5.756	0.868	pass	Detour Training #1 Trial #5 Fish #2.MP4
2	6	LIRS	2024-03-28	59.94	6.523	7.524	1.001	pass	Detour Training #1 Trial #6 Fish #2.MP4
3	1	LIRS	2024-03-27	59.94	10.644	11.545	0.901	pass	Detour_Training1_Trial1_Fish3.MP4
3	2	LIRS	2024-03-27	59.94	8.408	9.209	0.801	pass	Detour_Training1_Trial2_Fish3.MP4
3	3	LIRS	2024-03-27	59.94	6.924	7.758	0.834	pass	Detour_Training1_Trial3_Fish3.MP4
3	4	LIRS	2024-03-28	59.94	9.326	10.093	0.767	pass	Detour_Training1_Trial4_Fish3.MP4
3	5	LIRS	2024-03-28	59.94	6.29	7.291	1.001	pass	Detour_Training1_Trial5_Fish3.MP4
3	6	LIRS	2024-03-28	59.94	5.455	6.673	1.218	pass	Detour_Training1_Trial6_Fish3.MP4
4	1	LIRS	2024-03-27	59.94	6.473	7.241	0.768	pass	Detour_Training1_Trial1_Fish4.MP4
4	2	LIRS	2024-03-27	59.94	5.806	7.057	1.251	pass	Detour_Training1_Trial2_Fish4.MP4
4	3	LIRS	2024-03-27	59.94	5.639	7.107	1.468	pass	Detour_Training1_Trial3_Fish4.MP4
4	4	LIRS	2024-03-28	59.94	6.623	7.424	0.801	pass	Detour_Training1_Trial4_Fish4.MP4
4	5	LIRS	2024-03-28	59.94	6.506	7.958	1.452	pass	Detour_Training1_Trial5_Fish4.MP4
4	6	LIRS	2024-03-28	59.94	10.11	17.334	7.224	pass	Detour_Training1_Trial6_Fish4.MP4
46	1	OXFORD	2024-12-02	29.97	19.419	313.847	294.428	fail	Fish 46 Plate Acclimation 1 FAILED.MP4
46	2	OXFORD	2024-12-02	29.97	17.117	341.474	324.357	fail	Fish 46 Plate Acclimation 2 FAILED.MP4
49	1	OXFORD	2024-12-02	29.97	10.944	12.98	2.036	pass	Fish 49 Plate Acclimation 1.MP4
49	2	OXFORD	2024-12-02	29.97	9.276	13.48	4.204	pass	Fish 49 Plate Acclimation 2.MP4
49	3	OXFORD	2024-12-02	29.97	7.908	11.778	3.87	pass	Fish 49 Plate Acclimation 3.MP4
49	4	OXFORD	2024-12-03	29.97	8.876	10.31	1.434	pass	Fish 49 Plate Acclimation 4.MP4
49	5	OXFORD	2024-12-03	29.97	7.741	10.777	3.036	pass	Fish 49 Plate Acclimation 5.MP4
49	6	OXFORD	2024-12-03	29.97	7.174	9.376	2.202	pass	Fish 49 Plate Acclimation 6.MP4
5	1	LIRS	2024-03-27	59.94	5.489	6.44	0.951	pass	Detour Training #1 Trial #1 Fish #5.MP4
5	2	LIRS	2024-03-27	59.94	8.075	9.109	1.034	pass	Detour Training #1 Trial #2 Fish #5.MP4
5	3	LIRS	2024-03-27	59.94	6.39	7.741	1.351	pass	Detour Training #1 Trial #3 Fish #5.MP4
5	4	LIRS	2024-03-28	59.94	6.006	6.957	0.951	pass	Detour_Training1_Trial 4 _Fish5.MP4
5	5	LIRS	2024-03-28	59.94	7.191	8.592	1.401	pass	Detour_Training1_Trial5_Fish5.MP4
5	6	LIRS	2024-03-28	59.94	8.192	9.843	1.651	pass	Detour_Training1_Trial6_Fish5.MP4
53	1	OXFORD	2024-12-02	29.97	22.289	29.396	7.107	pass	Fish 53 Plate Acclimation 1.MP4
53	2	OXFORD	2024-12-02	29.97	18.585	20.42	1.835	pass	Fish 53 Plate Acclimation 2.MP4
53	3	OXFORD	2024-12-02	29.97	7.608	10.511	2.903	pass	Fish 53 Plate Acclimation 3.MP4
53	4	OXFORD	2024-12-03	29.97	7.774	9.343	1.569	pass	Fish 53 Plate Acclimation 4.MP4
53	5	OXFORD	2024-12-03	29.97	8.809	10.644	1.835	pass	Fish 53 Plate Acclimation 5.MP4
53	6	OXFORD	2024-12-03	29.97	6.673	8.342	1.669	pass	Fish 53 Plate Acclimation 6.MP4
54	1	OXFORD	2024-12-02	29.97	11.979	18.485	6.506	pass	Fish 54 Plate Acclimation 1.MP4
54	2	OXFORD	2024-12-02	29.97	8.976	11.178	2.202	pass	Fish 54 Plate Acclimation 2.MP4
54	3	OXFORD	2024-12-02	29.97	7.441	10.444	3.003	pass	Fish 53 Plate Acclimation 3.MP4
54	4	OXFORD	2024-12-03	29.97	8.942	10.544	1.602	pass	Fish 54 Plate Acclimation 4.MP4
54	5	OXFORD	2024-12-03	29.97	9.042	14.081	5.039	pass	Fish 54 Plate Acclimation 5.MP4
54	6	OXFORD	2024-12-03	29.97	8.175	12.212	4.037	pass	Fish 54 Plate Acclimation 6.MP4
56	1	OXFORD	2024-12-02	29.97	7.04	347.647	340.607	fail	Fish 56 Plate Acclimation 1 FAILED.MP4
56	2	OXFORD	2024-12-02	29.97	8.842	302.536	293.694	fail	Fish 56 Plate Acclimation 2 FAILED.MP4
59	1	OXFORD	2024-12-02	29.97	18.051	396.496	378.445	fail	Fish 59 Plate Acclimation 1 FAILED.MP4
59	2	OXFORD	2024-12-02	29.97	13.947	308.675	294.728	fail	Fish 59 Plate Acclimation 2 FAILED.MP4
6	1	LIRS	2024-03-22	59.94	12.763	14.097	1.334	pass	Detour Training 1 Trial #1 Fish #6.MP4
6	2	LIRS	2024-03-22	59.94	11.311	12.763	1.452	pass	Detour Training 1 Trial #2 Fish #6.MP4
6	4	LIRS	2024-03-22	59.94	9.493	10.894	1.401	pass	Detour Training 1 Trial #4 Fish #6.MP4
6	5	LIRS	2024-03-22	59.94	7.241	8.642	1.401	pass	Detour Training 1 Trial #5 Fish #6.MP4
6	6	LIRS	2024-03-22	59.94	7.624	9.309	1.685	pass	Detour Training 1 Trial #6 Fish #6.MP4
60	1	OXFORD	2024-12-02	29.97	13.013	20.153	7.14	pass	Fish 60 Plate Acclimation 1.MP4
60	2	OXFORD	2024-12-02	29.97	11.311	14.548	3.237	pass	Fish 60 Plate Acclimation 2.MP4
60	3	OXFORD	2024-12-02	29.97	11.378	18.385	7.007	pass	Fish 60 Plate Acclimation 3.MP4
60	4	OXFORD	2024-12-03	29.97	7.641	9.076	1.435	pass	Fish 60 Plate Acclimation 4.MP4
60	5	OXFORD	2024-12-03	29.97	7.541	9.776	2.235	pass	Fish 60 Plate Acclimation 5.MP4
60	6	OXFORD	2024-12-03	29.97	9.543	12.246	2.703	pass	Fish 60 Plate Acclimation 6.MP4
61	1	OXFORD	2024-12-02	29.97	10.277	324.291	314.014	fail	Fish 61 Plate Acclimation 1 FAILED.MP4
61	2	OXFORD	2024-12-02	29.97	15.516	320.353	304.837	fail	Fish 61 Plate Acclimation 2 FAILED.MP4
62	1	OXFORD	2024-12-02	29.97	21.054	24.691	3.637	pass	Fish 62 Plate Acclimation 1.MP4
62	2	OXFORD	2024-12-02	29.97	16.383	18.218	1.835	pass	Fish 62 Plate Acclimation 2.MP4
62	3	OXFORD	2024-12-02	29.97	5.539	6.94	1.401	pass	Fish 62 Plate Acclimation 3.MP4
62	4	OXFORD	2024-12-03	29.97	8.642	10.11	1.468	pass	Fish 62 Plate Acclimation 4.MP4
62	5	OXFORD	2024-12-03	29.97	8.475	10.811	2.336	pass	Fish 62 Plate Acclimation 5.MP4
62	6	OXFORD	2024-12-03	29.97	9.042	10.244	1.202	pass	Fish 62 Plate Acclimation 6.MP4
63	1	OXFORD	2024-12-02	29.97	9.877	16.95	7.073	pass	Fish 63 Plate Acclimation 1.MP4
63	2	OXFORD	2024-12-02	29.97	7.641	14.648	7.007	pass	Fish 63 Plate Acclimation 2.MP4
63	3	OXFORD	2024-12-02	29.97	8.041	13.847	5.806	pass	Fish 63 Plate Acclimation 3.MP4
63	4	OXFORD	2024-12-03	29.97	10.844	12.379	1.535	pass	Fish 63 Plate Acclimation 4.MP4
63	5	OXFORD	2024-12-03	29.97	7.541	9.543	2.002	pass	Fish 63 Plate Acclimation 5.MP4
63	6	OXFORD	2024-12-03	29.97	7.674	10.744	3.07	pass	Fish 63 Plate Acclimation 6.MP4
64	1	OXFORD	2024-12-02	29.97	13.08	94.161	81.081	pass	Fish 64 Plate Acclimation 1.MP4
64	2	OXFORD	2024-12-02	29.97	9.343	99.066	89.723	pass	Fish 64 Plate Acclimation 2.MP4
64	3	OXFORD	2024-12-02	29.97	12.88	51.285	38.405	pass	Fish 64 Plate Acclimation 3.MP4
64	4	OXFORD	2024-12-03	29.97	12.713	30.797	18.084	pass	Fish 64 Plate Acclimation 4.MP4
64	5	OXFORD	2024-12-03	29.97	12.045	52.219	40.174	pass	Fish 64 Plate Acclimation 5.MP4
64	6	OXFORD	2024-12-03	29.97	10.01	35.569	25.559	pass	Fish 64 Plate Acclimation 6.MP4
65	1	OXFORD	2024-12-02	29.97	10.11	13.58	3.47	pass	Fish 65 Plate Acclimation 1.MP4
65	2	OXFORD	2024-12-02	29.97	8.108	10.11	2.002	pass	Fish 65 Plate Acclimation 2.MP4
65	3	OXFORD	2024-12-02	29.97	5.539	9.576	4.037	pass	Fish 65 Plate Acclimation 3.MP4
65	4	OXFORD	2024-12-03	29.97	8.008	9.51	1.502	pass	Fish 65 Plate Acclimation 4.MP4
65	5	OXFORD	2024-12-03	29.97	6.206	7.774	1.568	pass	Fish 65 Plate Acclimation 5.MP4
65	6	OXFORD	2024-12-03	29.97	6.406	8.008	1.602	pass	Fish 65 Plate Acclimation 6.MP4
66	1	OXFORD	2024-12-02	29.97	11.445	13.046	1.601	pass	Fish 66 Plate Acclimation 1.MP4
66	2	OXFORD	2024-12-02	29.97	8.308	10.811	2.503	pass	Fish 66 Plate Acclimation 2.MP4
66	3	OXFORD	2024-12-02	29.97	13.881	15.249	1.368	pass	Fish 66 Plate Acclimation 3.MP4
66	4	OXFORD	2024-12-03	29.97	11.311	13.146	1.835	pass	Fish 66 Plate Acclimation 4.MP4
66	5	OXFORD	2024-12-03	29.97	9.543	10.911	1.368	pass	Fish 66 Plate Acclimation 5.MP4
66	6	OXFORD	2024-12-03	29.97	8.575	10.11	1.535	pass	Fish 66 Plate Acclimation 6.MP4
7	1	LIRS	2024-03-22	59.94	21.672	24.007	2.335	pass	Detour Training 1 Trial #1 Fish #7.MP4
7	2	LIRS	2024-03-22	59.94	17.334	44.111	26.777	pass	Detour Training 1 Trial #2 Fish #7.MP4
7	3	LIRS	2024-03-22	59.94	23.106	33.834	10.728	pass	Detour Training 1 Trial #3 Fish #7.MP4
7	4	LIRS	2024-03-22	59.94	13.664	36.336	22.672	pass	Detour Training 1 Trial #4 Fish #7.MP4
7	5	LIRS	2024-03-22	59.94	10.727	21.255	10.528	pass	Detour Training 1 Trial #5 Fish #7.MP4
7	6	LIRS	2024-03-22	59.94	12.145	30.764	18.619	pass	Detour Training 1 Trial #6 Fish #7.MP4
8	1	LIRS	2024-03-22	59.94	19.72	21.955	2.235	pass	Detour Training 1 Trial #1 Fish #8.MP4
8	2	LIRS	2024-03-22	59.94	17	18.569	1.569	pass	Detour Training 1 Trial #2 Fish #8.MP4
8	3	LIRS	2024-03-22	59.94	12.863	14.364	1.501	pass	Detour Training 1 Trial #3 Fish #8.MP4
8	4	LIRS	2024-03-22	59.94	8.692	9.676	0.984	pass	Detour Training 1 Trial #4 Fish #8.MP4
8	5	LIRS	2024-03-22	59.94	10.01	11.028	1.018	pass	Detour Training 1 Trial #5 Fish #8.MP4
8	6	LIRS	2024-03-22	59.94	8.525	9.726	1.201	pass	Detour Training 1 Trial #6 Fish #8.MP4
9	1	LIRS	2024-03-22	59.94	24.408	39.273	14.865	pass	Detour Training 1 Trial #1 Fish #9.MP4
9	2	LIRS	2024-03-22	59.94	21.889	35.352	13.463	pass	Detour Training 1 Trial #2 Fish #9.MP4
9	3	LIRS	2024-03-22	59.94	13.714	15.749	2.035	pass	Detour Training 1 Trial #3 Fish #9.MP4
9	4	LIRS	2024-03-22	59.94	11.895	13.463	1.568	pass	Detour Training 1 Trial #4 Fish #9.MP4
9	5	LIRS	2024-03-22	59.94	12.629	15.599	2.97	pass	Detour Training 1 Trial #5 Fish #9.MP4
9	6	LIRS	2024-03-22	59.94	14.198	20.12	5.922	pass	Detour Training 1 Trial #6 Fish #9.MP4

## Sheet: phase_3
fish_id	location	date	replicate	result	notes
1	LIRS	2024-03-29	1	fail	the original experimenter (JC) classed this as a pass but CN disagrees
2	LIRS	2024-03-29	1	pass
3	LIRS	2024-03-29	1	pass
4	LIRS	2024-03-29	1	pass
5	LIRS	2024-03-29	1	pass
6	LIRS	2024-03-24	1	pass
7	LIRS	2024-03-24	1	pass
8	LIRS	2024-03-24	1	invalid	Fish squeezed through side of the board
8	LIRS	2024-03-24	2	pass
9	LIRS	2024-03-24	1	fail	Waited 5 minutes
9	LIRS	2024-03-24	2	fail
10	LIRS	2024-03-24	1	invalid	Fish squeezed through side of the board
10	LIRS	2024-03-24	2	pass
49	OXFORD	2024-12-04	1	pass
53	OXFORD	2024-12-04	1	pass
54	OXFORD	2024-12-04	1	pass	very quick
60	OXFORD	2024-12-04	1	pass	quick
62	OXFORD	2024-12-04	1	pass	quick
63	OXFORD	2024-12-04	1	pass
64	OXFORD	2024-12-04	1	pass
65	OXFORD	2024-12-04	1	pass
66	OXFORD	2024-12-04	1	pass

## Sheet: test
fish_id	replicate_num	location	date	test_result	trial_notes
49	1	OXFORD	2024-12-05	fail
49	2	OXFORD	2024-12-05	fail
49	3	OXFORD	2024-12-05	fail
49	4	OXFORD	2024-12-05	pass	The way the board was removed leads the fish to the side, this was unfair test.
49	5	OXFORD	2024-12-05	fail
49	6	OXFORD	2024-12-06	fail
49	7	OXFORD	2024-12-06	fail
49	8	OXFORD	2024-12-06	fail
49	9	OXFORD	2024-12-06	fail
49	10	OXFORD	2024-12-06	fail
53	1	OXFORD	2024-12-05	fail
53	2	OXFORD	2024-12-05	fail
53	3	OXFORD	2024-12-05	fail
53	4	OXFORD	2024-12-05	fail
53	5	OXFORD	2024-12-05	fail
53	6	OXFORD	2024-12-06	fail
53	7	OXFORD	2024-12-06	fail
53	8	OXFORD	2024-12-06	fail
53	9	OXFORD	2024-12-06	fail
53	10	OXFORD	2024-12-06	fail
54	1	OXFORD	2024-12-05	fail
54	2	OXFORD	2024-12-05	fail
54	3	OXFORD	2024-12-05	fail	Just hits the side of the tube
54	4	OXFORD	2024-12-05	fail
54	5	OXFORD	2024-12-05	fail	This fish seems slower than the others
54	6	OXFORD	2024-12-06	fail
54	7	OXFORD	2024-12-06	fail
54	8	OXFORD	2024-12-06	fail
54	9	OXFORD	2024-12-06	fail	Fish gets in the tube but actually gets stuck on the inside. Does not eat food so considered a failure.
54	10	OXFORD	2024-12-06	fail
60	1	OXFORD	2024-12-05	fail
60	2	OXFORD	2024-12-05	fail
60	3	OXFORD	2024-12-05	fail
60	4	OXFORD	2024-12-05	pass	The way the board was removed leads the fish to the side, this was unfair test.
60	5	OXFORD	2024-12-05	fail
60	6	OXFORD	2024-12-06	pass	The way the board was removed leads the fish to the side, this was unfair test.
60	7	OXFORD	2024-12-06	fail
60	8	OXFORD	2024-12-06	fail
60	9	OXFORD	2024-12-06	pass	The way the board was removed leads the fish to the side, this was unfair test.
60	10	OXFORD	2024-12-06	fail
62	1	OXFORD	2024-12-05	fail
62	2	OXFORD	2024-12-05	pass	The way the board was removed leads the fish to the side, this was unfair test.
62	3	OXFORD	2024-12-05	pass	The way the board was removed leads the fish to the side, this was unfair test.
62	4	OXFORD	2024-12-05	fail	But the board was still removed incorrectly
62	5	OXFORD	2024-12-05	fail
62	6	OXFORD	2024-12-06	fail
62	7	OXFORD	2024-12-06	fail
62	8	OXFORD	2024-12-06	fail
62	9	OXFORD	2024-12-06	fail
62	10	OXFORD	2024-12-06	fail
63	1	OXFORD	2024-12-05	fail
63	2	OXFORD	2024-12-05	pass	The way the board was removed leads the fish to the side, this was unfair test.
63	3	OXFORD	2024-12-05	pass	The way the board was removed leads the fish to the side, this was unfair test.
63	4	OXFORD	2024-12-05	pass	Actually seems like a proper pass
63	5	OXFORD	2024-12-05	fail
63	6	OXFORD	2024-12-06	fail
63	7	OXFORD	2024-12-06	fail
63	8	OXFORD	2024-12-06	fail
63	9	OXFORD	2024-12-06	fail
63	10	OXFORD	2024-12-06	fail
64	1	OXFORD	2024-12-05	fail	slower fish
64	2	OXFORD	2024-12-05	fail
64	3	OXFORD	2024-12-05	fail
64	4	OXFORD	2024-12-05	fail
64	5	OXFORD	2024-12-05	fail
64	6	OXFORD	2024-12-06	fail
64	7	OXFORD	2024-12-06	fail
64	8	OXFORD	2024-12-06	fail
64	9	OXFORD	2024-12-06	fail
64	10	OXFORD	2024-12-06	pass	Fish follows the edge of the tank and the food is closer to the side of the cylinder
65	1	OXFORD	2024-12-05	fail
65	2	OXFORD	2024-12-05	fail
65	3	OXFORD	2024-12-05	fail
65	4	OXFORD	2024-12-05	fail
65	5	OXFORD	2024-12-05	fail
65	6	OXFORD	2024-12-06	pass	The way the board was removed leads the fish to the side, this was unfair test.
65	7	OXFORD	2024-12-06	pass	The way the board was removed leads the fish to the side, this was unfair test.
65	8	OXFORD	2024-12-06	fail	The way the board was removed leads the fish to the side, this was unfair test.
65	9	OXFORD	2024-12-06	pass	The way the board was removed leads the fish to the side, this was unfair test.
65	10	OXFORD	2024-12-06	pass	The way the board was removed leads the fish to the side, this was unfair test.
66	1	OXFORD	2024-12-05	pass	The way the board was removed leads the fish to the side, this was unfair test.
66	2	OXFORD	2024-12-05	fail
66	3	OXFORD	2024-12-05	fail
66	4	OXFORD	2024-12-05	fail
66	5	OXFORD	2024-12-05	fail
66	6	OXFORD	2024-12-06	fail
66	7	OXFORD	2024-12-06	fail
66	8	OXFORD	2024-12-06	fail
66	9	OXFORD	2024-12-06	fail
66	10	OXFORD	2024-12-06	fail
1	1	LIRS	2024-03-30	fail
1	2	LIRS	2024-03-30	fail
1	3	LIRS	2024-03-30	fail
1	4	LIRS	2024-03-30	fail
1	5	LIRS	2024-03-30	fail
1	6	LIRS	2024-03-31	fail
1	7	LIRS	2024-03-31	fail
1	8	LIRS	2024-03-31	fail
1	9	LIRS	2024-03-31	fail
1	10	LIRS	2024-03-31	fail
2	1	LIRS	2024-03-30	fail
2	2	LIRS	2024-03-30	fail
2	3	LIRS	2024-03-30	fail
2	4	LIRS	2024-03-30	fail
2	5	LIRS	2024-03-30	fail
2	6	LIRS	2024-03-31	fail
2	7	LIRS	2024-03-31	fail
2	8	LIRS	2024-03-31	fail
2	9	LIRS	2024-03-31	fail
2	10	LIRS	2024-03-31	fail
3	1	LIRS	2024-03-30	fail
3	2	LIRS	2024-03-30	fail
3	3	LIRS	2024-03-30	fail
3	4	LIRS	2024-03-30	fail
3	5	LIRS	2024-03-30	fail
3	6	LIRS	2024-03-31	fail
3	7	LIRS	2024-03-31	fail
3	8	LIRS	2024-03-31	fail
3	9	LIRS	2024-03-31	fail
3	10	LIRS	2024-03-31	fail
4	1	LIRS	2024-03-30	fail
4	2	LIRS	2024-03-30	fail
4	3	LIRS	2024-03-30	fail
4	4	LIRS	2024-03-30	fail
4	5	LIRS	2024-03-30	fail
4	6	LIRS	2024-03-31	fail
4	7	LIRS	2024-03-31	fail
4	8	LIRS	2024-03-31	fail
4	9	LIRS	2024-03-31	fail
4	10	LIRS	2024-03-31	fail
5	1	LIRS	2024-03-30	fail
5	2	LIRS	2024-03-30	fail
5	3	LIRS	2024-03-30	fail
5	4	LIRS	2024-03-30	fail
5	5	LIRS	2024-03-30	fail
5	6	LIRS	2024-03-31	fail
5	7	LIRS	2024-03-31	fail
5	8	LIRS	2024-03-31	fail
5	9	LIRS	2024-03-31	fail
5	10	LIRS	2024-03-31	fail
6	1	LIRS	2024-03-25	fail
6	2	LIRS	2024-03-25	fail
6	3	LIRS	2024-03-25	fail
6	4	LIRS	2024-03-25	fail
6	5	LIRS	2024-03-25	fail
6	6	LIRS	2024-03-26	fail
6	7	LIRS	2024-03-26	fail
6	8	LIRS	2024-03-26	fail
6	9	LIRS	2024-03-26	fail
6	10	LIRS	2024-03-26	fail
7	1	LIRS	2024-03-25	fail
7	2	LIRS	2024-03-25	fail
7	3	LIRS	2024-03-25	fail
7	4	LIRS	2024-03-25	fail
7	5	LIRS	2024-03-25	fail
7	6	LIRS	2024-03-26	fail
7	7	LIRS	2024-03-26	fail
7	8	LIRS	2024-03-26	fail
7	9	LIRS	2024-03-26	fail
7	10	LIRS	2024-03-26	fail
8	1	LIRS	2024-03-25	fail
8	2	LIRS	2024-03-25	fail
8	3	LIRS	2024-03-25	fail
8	4	LIRS	2024-03-25	fail
8	5	LIRS	2024-03-25	fail
8	6	LIRS	2024-03-26	fail
8	7	LIRS	2024-03-26	fail
8	8	LIRS	2024-03-26	fail
8	9	LIRS	2024-03-26	fail
8	10	LIRS	2024-03-26	fail
10	1	LIRS	2024-03-25	fail
10	2	LIRS	2024-03-25	fail
10	3	LIRS	2024-03-25	fail
10	4	LIRS	2024-03-25	fail
10	5	LIRS	2024-03-25	fail
10	6	LIRS	2024-03-26	fail
10	7	LIRS	2024-03-26	fail
10	8	LIRS	2024-03-26	fail
10	9	LIRS	2024-03-26	fail
10	10	LIRS	2024-03-26	fail
